# Supplementary material for: The Use of Artificial Intelligence in Head and Neck Cancers: A Multidisciplinary Survey
Source: J Pers Med. 2024 Mar 25;14(4):341. doi: 10.3390/jpm14040341 (PMC11050769; doi:10.3390/jpm14040341)
Supplement: Supplementary file 1 [file jpm-14-00341-s001.zip]

Archive with 1 entries (1 files):
- jpm-2901573-supplementary.pdf
